# Supplementary material for: Influence of the Peripheral Nervous System on Murine Osteoporotic Fracture Healing and Fracture-Induced Hyperalgesia
Source: Int J Mol Sci. 2022 Dec 28;24(1):510. doi: 10.3390/ijms24010510 (PMC9820334; doi:10.3390/ijms24010510)
Supplement: Supplementary file 1 [file ijms-24-00510-s001.zip]

Archive with 1 entries (1 files):
- ijms-2072254-supplementary.pdf
